# Supplementary material for: Effect of Chemical Agents on the Morphology and Chemical Structures of Microplastics
Source: Polymers (Basel). 2022 Oct 15;14(20):4353. doi: 10.3390/polym14204353 (PMC9609594; doi:10.3390/polym14204353)
Supplement: Supplementary file 1 [file polymers-14-04353-s001.zip]

Archive with 1 entries (1 files):
- polymers-1955071-supplementary.pdf
